# Supplementary material for: Gene Content Evolution in Discobid Mitochondria Deduced from the Phylogenetic Position and Complete Mitochondrial Genome of Tsukubamonas globosa
Source: Genome Biol Evol. 2014 Jan 21;6(2):306–15. doi: 10.1093/gbe/evu015 (PMC3942025; doi:10.1093/gbe/evu015)
Supplement: Supplementary Data [file supp_evu015_Supplementary_table_20131211.xlsx]

## Sheet: Sheet1
Table S1. Data used in this work.
	ar21		arc20		arf3		arpc1		atp6		Alpha-tubulin		Beta-tubulin		calr		capz		cct-A		cct-B		cct-D		cct-E		cct-G		cct-N		cct-T		cct-Z		cpn60		crfg		ctsl1		eif-5A		fh		fibri		fpps		gdi2
Taxa	Seq length	Missing	Seq length	Missing	Seq length	Missing	Seq length	Missing	Seq length	Missing	Seq length	Missing	Seq length	Missing	Seq length	Missing	Seq length	Missing	Seq length	Missing	Seq length	Missing	Seq length	Missing	Seq length	Missing	Seq length	Missing	Seq length	Missing	Seq length	Missing	Seq length	Missing	Seq length	Missing	Seq length	Missing	Seq length	Missing	Seq length	Missing	Seq length	Missing	Seq length	Missing	Seq length	Missing	Seq length
Acanthamoeba castellanii	123	0	160	0	160	0	115	65.4	130	0	403	6.7	251	41.1	165	37.7	168	9.2	135	72.3	168	64.6	0	100	302	42.7	150	68.5	144	69.6	82	82.1	114	76.9	0	100	67	82.8	137	0	122	0	288	36.1	230	0	0	100	381
Amphimedon queenlandica	123	0	160	0	160	0	172	48.2	130	0	236	45.4	263	38.3	129	51.3	156	15.7	152	68.9	158	66.7	208	54.9	220	58.3	174	63.4	178	62.4	218	52.3	229	53.7	0	100	0	100	137	0	122	0	0	100	186	19.1	0	100	212
Andalucia incarcerata	123	0	128	20	160	0	0	100	130	0	214	50.5	426	0	0	100	0	100	385	21.1	150	68.4	0	100	0	100	168	64.7	0	100	177	61.3	390	21.2	226	53.8	0	100	137	0	122	0	0	100	0	100	159	30.3	240
Arabidopsis thaliana	123	0	160	0	160	0	332	0	130	0	432	0	426	0	265	0	185	0	488	0	474	0	461	0	527	0	457	3.9	474	0	457	0	495	0	489	0	390	0	137	0	122	0	451	0	230	0	228	0	394
Aureococcus anophagefferens	123	0	160	0	160	0	332	0	130	0	432	0	426	0	0	100	185	0	488	0	474	0	0	100	527	0	476	0	474	0	0	100	495	0	0	100	390	0	137	0	122	0	451	0	0	100	0	100	368
Bigelowiella natans	123	0	160	0	143	10.6	332	0	130	0	432	0	387	9.2	265	0	175	5.4	488	0	474	0	461	0	527	0	476	0	474	0	457	0	495	0	489	0	390	0	137	0	122	0	451	0	230	0	228	0	392
Blastocystis hominis	123	0	0	100	0	100	332	0	130	0	421	2.5	414	2.8	265	0	185	0	488	0	474	0	461	0	527	0	476	0	434	8.4	426	6.8	495	0	489	0	390	0	137	0	122	0	0	100	230	0	228	0	384
Blastocladiella emersonii	113	8.1	160	0	160	0	172	48.2	130	0	218	49.5	232	45.5	0	100	138	25.4	176	63.9	263	44.5	185	59.9	219	58.4	210	55.9	171	63.9	180	60.6	206	58.4	211	56.9	213	45.4	0	100	122	0	0	100	184	20	119	47.8	212
Capsaspora owczarzaki	123	0	160	0	160	0	332	0	130	0	432	0	426	0	265	0	185	0	488	0	474	0	461	0	527	0	476	0	474	0	457	0	495	0	295	39.7	390	0	137	0	122	0	356	21.1	230	0	228	0	393
Chlamydomonas reinharditii	121	1.6	160	0	160	0	332	0	130	0	432	0	426	0	265	0	0	100	416	14.8	472	0.4	461	0	527	0	459	3.6	474	0	457	0	494	0.2	443	9.4	390	0	137	0	122	0	449	0.4	230	0	228	0	394
Chondrus crispus	0	100	0	100	149	6.9	0	100	0	100	218	49.5	426	0	0	100	0	100	65	86.7	0	100	0	100	0	100	0	100	0	100	0	100	0	100	0	100	0	100	0	100	122	0	0	100	33	85.7	0	100	169
Cryptosporidium parvum	0	100	0	100	160	0	332	0	130	0	432	0	426	0	0	100	0	100	487	0.2	410	13.5	0	100	0	100	472	0.8	474	0	457	0	495	0	489	0	390	0	137	0	122	0	0	100	230	0	217	4.8	394
Cyanidioschyzon merolae	0	100	0	100	139	13.1	149	55.1	130	0	432	0	426	0	0	100	0	100	487	0.2	461	2.7	460	0.2	523	0.8	476	0	474	0	451	1.3	495	0	443	9.4	385	1.3	0	100	122	0	451	0	230	0	228	0	393
Cyanophora paradoxa	0	100	0	100	160	0	0	100	130	0	428	0.9	426	0	0	100	0	100	213	56.4	287	39.5	83	81.9	199	62.2	126	73.5	0	100	0	100	195	60.6	0	100	0	100	0	100	122	0	0	100	0	100	190	16.7	276
Dictyostelium discoideum	123	0	160	0	160	0	332	0	130	0	425	1.6	426	0	265	0	185	0	488	0	472	0.4	460	0.2	520	1.3	378	20.6	474	0	457	0	349	29.5	488	0.2	380	2.6	137	0	122	0	451	0	228	0.9	228	0	394
Diplonema papillatum	105	14.6	0	100	160	0	0	100	0	100	169	60.9	0	100	0	100	0	100	0	100	0	100	0	100	0	100	0	100	0	100	0	100	0	100	0	100	0	100	61	55.5	122	0	0	100	0	100	0	100	0
Drosophila melanogaster	123	0	160	0	160	0	332	0	130	0	432	0	426	0	265	0	185	0	488	0	474	0	461	0	435	17.5	470	1.3	437	7.8	457	0	349	29.5	489	0	390	0	137	0	122	0	450	0.2	230	0	228	0	394
Ectocarpus siliculosus	87	29.3	160	0	160	0	332	0	130	0	432	0	426	0	265	0	185	0	486	0.4	474	0	461	0	527	0	476	0	474	0	457	0	495	0	489	0	390	0	137	0	122	0	451	0	230	0	228	0	393
Emiliania huxleyi	123	0	157	1.9	160	0	332	0	130	0	432	0	426	0	263	0.8	138	25.4	288	40.9	436	8	437	5.2	518	1.7	0	100	474	0	368	19.5	495	0	419	14.3	369	5.4	137	0	122	0	418	7.3	230	0	0	100	373
Entamoeba histolytica	0	100	0	100	160	0	332	0	130	0	431	0.2	425	0.2	265	0	185	0	460	5.7	473	0.2	461	0	427	18.9	461	3.2	430	9.3	440	3.7	492	0.6	0	100	338	13.3	137	0	122	0	0	100	230	0	0	100	394
Euglena gracilis	0	100	0	100	160	0	0	100	119	8.5	432	0	426	0	184	30.6	0	100	0	100	238	49.8	0	100	264	49.9	181	61.9	201	57.6	202	55.8	0	100	489	0	0	100	74	45.9	122	0	0	100	227	1.3	189	17.1	187
Giardia intestinalis	0	100	0	100	160	0	0	100	130	0	431	0.2	426	0	0	100	0	100	340	30.3	474	0	457	0.9	0	100	476	0	474	0	452	1.1	0	100	469	4.1	388	0.5	0	100	120	1.6	0	100	229	0.4	195	14.5	394
Glaucocystis nostochinearum	0	100	0	100	160	0	0	100	130	0	330	23.6	265	37.8	110	58.5	0	100	0	100	0	100	0	100	0	100	0	100	0	100	0	100	0	100	0	100	0	100	0	100	122	0	0	100	0	100	227	0.4	331
Gracilaria changii	0	100	0	100	160	0	0	100	130	0	191	55.8	213	50	0	100	0	100	147	69.9	0	100	0	100	219	58.4	0	100	135	71.5	176	61.5	71	85.7	129	73.6	0	100	111	18.9	122	0	0	100	125	45.7	0	100	0
Guillardia theta	113	8.1	160	0	160	0	315	5.1	130	0	425	1.6	426	0	265	0	185	0	488	0	217	54.2	461	0	527	0	476	0	474	0	457	0	495	0	489	0	390	0	137	0	122	0	311	31	230	0	197	13.6	393
Gymnophrys cometa	0	100	0	100	160	0	0	100	0	100	125	71.1	0	100	0	100	0	100	130	73.4	0	100	0	100	0	100	0	100	0	100	0	100	165	66.7	0	100	0	100	114	16.8	0	100	0	100	0	100	0	100	0
Homo sapiens	123	0	160	0	160	0	332	0	130	0	432	0	426	0	265	0	166	10.3	488	0	474	0	461	0	527	0	476	0	474	0	457	0	495	0	489	0	390	0	137	0	122	0	451	0	230	0	228	0	394
Isochrysis galbana	0	100	0	100	103	35.6	135	59.3	108	16.9	156	63.9	0	100	0	100	0	100	0	100	0	100	192	58.4	0	100	0	100	113	76.2	185	59.5	249	49.7	0	100	0	100	0	100	0	100	118	73.8	0	100	0	100	0
Jakoba bahamensis	0	100	0	100	107	33.1	152	54.2	126	3.1	432	0	426	0	0	100	0	100	181	62.9	0	100	243	47.3	0	100	0	100	160	66.2	0	100	186	62.4	0	100	0	100	137	0	122	0	181	59.9	201	12.6	0	100	226
Jakoba libera	0	100	106	33.8	160	0	173	47.9	130	0	432	0	426	0	0	100	0	100	0	100	190	59.9	0	100	214	59.4	0	100	160	66.2	0	100	0	100	0	100	0	100	137	0	122	0	294	34.8	0	100	0	100	0
Leishmania major	0	100	0	100	160	0	332	0	130	0	432	0	426	0	265	0	0	100	488	0	474	0	461	0	525	0.4	475	0.2	474	0	454	0.7	495	0	489	0	390	0	134	2.2	122	0	0	100	225	2.2	228	0	394
Malawimonas californiensis	95	22.8	160	0	160	0	0	100	130	0	348	19.4	426	0	0	100	0	100	0	100	0	100	197	57.3	129	75.5	202	57.6	38	91.9	56	87.7	124	74.9	189	61.3	0	100	137	0	122	0	171	62.1	83	63.9	0	100	237
Malawimonas jakobiformis	0	100	160	0	160	0	135	59.3	130	0	378	12.5	387	9.2	110	58.5	182	1.6	374	23.4	197	58.4	0	100	0	100	0	100	0	100	0	57.9	0	100	0	100	0	100	74	45.9	122	0	0	100	203	11.7	0	100	200
Mastigamoeba balamthii	113	8.1	160	0	160	0	0	100	130	0	402	6.9	354	16.9	265	0	129	30.3	390	20.1	0	100	270	41.4	176	66.6	249	47.7	256	45.9	192	0	144	70.9	0	100	0	100	134	2.2	122	0	0	100	145	36.9	0	100	221
Micromonas sp. RCC299 + M. pusilla	0	100	0	100	160	0	0	100	130	0	289	33.1	426	0	265	0	0	100	482	1.2	165	65.2	461	0	527	0	455	4.4	474	0	457	0	495	0	462	5.5	390	0	137	0	122	0	441	2.2	230	0	228	0	394
Monosiga brevicolis	123	0	154	3.8	160	0	332	0	130	0	432	0	426	0	265	0	185	0	488	0	474	0	460	0.2	527	0	476	0	474	0	457	0	495	0	489	0	390	0	137	0	122	0	433	3.9	230	0	228	0	393
Naegleria gruberi	123	0	160	0	160	0	332	0	130	0	432	0	426	0	265	0	185	0	0	100	474	0	461	0	508	3.6	476	0	474	0	457	0	494	0.2	489	0	390	0	137	0	122	0	451	0	226	1.7	228	0	394
Oryza sativa	123	0	160	0	160	0	332	0	130	0	432	0	426	0	265	0	185	0	488	0	472	0.4	461	0	462	12.3	476	0	468	1.3	457	1.3	495	0	489	0	390	0	137	0	122	0	451	0	230	0	225	1.3	394
Ostreococcus tauli	121	1.6	160	0	160	0	332	0	130	0	432	0	426	0	0	100	0	100	488	0	461	2.7	461	0	527	0	476	0	474	0	451	24.3	495	0	477	2.5	390	0	137	0	122	0	449	0.4	230	0	228	0	393
Oxyrrhis marina	0	100	0	100	160	0	107	67.8	130	0	253	41.4	426	0	203	23.4	0	100	249	48.9	296	37.6	260	43.6	524	0.6	0	100	0	100	346	56	337	31.9	0	100	275	29.5	137	0	122	0	0	100	165	28.3	0	100	160
Paramecium caudata	0	100	0	100	0	100	0	100	0	100	432	0	426	0	0	100	0	100	96	80.3	388	18.1	212	54	249	52.8	228	52.1	474	0	201	100	495	0	0	100	202	48.2	0	100	0	100	0	100	165	28.3	0	100	0
Paracercomonas marina	0	100	0	100	160	0	0	100	130	0	214	50.5	0	100	0	100	137	25.9	0	100	180	62	0	100	214	59.4	0	100	213	55.1	0	81.8	0	100	0	100	0	100	53	61.3	0	100	182	59.6	166	27.8	0	100	0
Pavlova lutheri	0	100	0	100	160	0	154	53.6	130	0	401	7.2	402	5.6	165	37.7	0	100	0	100	138	70.9	0	100	213	59.6	248	47.9	0	100	83	0	72	85.5	0	100	102	73.8	0	100	122	0	0	100	88	61.7	0	100	281
Perkinsus marinus	0	100	0	100	160	0	332	0	130	0	429	0.7	426	0	265	0	0	100	260	46.7	474	0	459	0.4	527	0	476	0	474	0	457	100	495	0	489	0	390	0	137	0	122	0	0	100	230	0	228	0	394
Phaeodactylum tricornatum	0	100	0	100	160	0	332	0	130	0	391	9.5	426	0	265	0	155	16.2	485	0.6	471	0.6	448	2.8	523	0.8	476	0	463	2.3	454	0.7	495	0	489	0	377	3.3	137	0	122	0	442	1.9	230	0	228	0	394
Physarum polycephalum	0	100	0	100	160	0	145	56.3	0	100	200	53.7	277	34.9	265	0	158	14.6	240	50.8	206	56.5	308	33.2	0	100	476	0	474	0	346	24.3	203	58.9	373	23.7	381	2.3	74	45.9	0	100	128	71.6	190	17.4	228	0	250
Phytophthora infestans	123	0	160	0	160	0	303	8.7	130	0	432	0	426	0	0	100	0	100	488	0	472	0.4	461	0	505	4.2	476	0	474	0	454	0.7	495	0	443	9.4	390	0	137	0	122	0	451	0	230	0	228	0	393
Plasmodium falciparum	0	100	0	100	160	0	332	0	130	0	211	51.2	426	0	0	100	185	0	488	0	221	53.4	461	0	526	0.2	476	0	474	0	457	0	495	0	489	0	371	4.9	119	13.1	122	0	0	100	229	0.4	218	4.4	394
Porphyra yezoensis	0	100	0	100	155	3.1	128	61.4	130	0	173	59.9	176	58.7	0	100	0	100	145	70.3	0	100	146	68.3	110	79.1	154	67.6	0	100	126	72.4	145	70.7	159	67.5	174	55.4	0	100	105	13.9	0	100	0	100	0	100	0
Prymnesium parvum	0	100	0	100	160	0	0	100	130	0	273	36.8	273	35.9	218	17.7	0	100	173	64.5	241	49.2	246	46.6	206	60.9	0	100	0	100	0	100	0	100	243	50.3	0	100	63	54	122	0	0	100	0	100	0	100	175
Quinqueloculina sp.	0	100	0	100	160	0	0	100	0	100	193	55.3	386	9.4	0	100	0	100	0	100	0	100	0	100	205	61.1	0	100	146	69.2	236	48.4	0	100	0	100	0	100	137	0	0	100	0	100	0	100	0	100	0
Raphidiophrys contractilis	0	100	0	100	160	0	130	60.8	130	0	378	12.5	387	9.2	265	0	185	0	169	65.4	203	57.2	247	46.4	143	72.9	0	100	200	57.8	0	100	79	84	0	100	124	68.2	126	8	0	100	115	74.5	206	10.4	0	100	228
Reclinomonas americana	123	0	158	1.3	160	0	255	23.2	130	0	432	0	426	0	157	40.8	185	0	228	53.3	0	100	0	100	224	57.5	0	100	0	100	194	57.5	155	68.7	129	73.6	0	100	137	0	122	0	0	100	230	0	0	100	394
Reticulomyax filosa	0	100	0	100	160	0	183	44.9	130	0	431	0.2	424	0.5	188	29.1	76	58.9	0	100	136	71.3	0	100	0	100	0	100	0	100	0	100	0	100	0	100	0	100	137	0	0	100	205	54.5	175	23.9	0	100	92
Rhodmonas salina	0	100	0	100	160	0	0	100	0	100	249	42.4	364	14.6	0	100	0	100	0	100	0	100	0	100	0	100	0	100	0	100	0	100	0	100	0	100	0	100	135	1.5	122	0	0	100	121	47.4	0	100	0
Saccharomyces cereviceae	0	100	0	100	160	0	0	100	130	0	432	0	426	0	0	100	0	100	488	0	474	0	461	0	435	17.5	384	19.3	474	0	457	0	349	29.5	0	100	338	13.3	0	100	122	0	451	0	230	0	228	0	394
Sawyeria marylandensis	0	100	157	1.9	157	1.9	0	100	0	100	230	46.8	173	59.4	259	2.3	185	0	310	36.5	137	71.1	184	60.1	0	100	214	55	0	100	0	100	30	93.9	0	100	225	42.3	137	0	122	0	0	100	152	33.9	0	100	247
Seculamonas ecuadriensis	0	100	0	100	158	1.3	0	100	130	0	432	0	426	0	187	29.4	157	15.1	434	11.1	238	49.8	330	28.4	500	5.1	206	56.7	302	36.3	454	0.7	231	53.3	191	60.9	0	100	137	0	121	0.8	400	11.3	230	0	228	0	243
Spironucleus vortens	0	100	0	100	0	100	163	50.9	130	0	0	100	0	100	0	100	0	100	0	100	210	55.7	201	56.4	250	52.6	235	50.6	198	58.2	215	52.9	240	51.5	269	44.9	0	100	0	100	119	2.5	0	100	208	9.6	0	100	236
Stachyamoeba lipophora	0	100	91	43.1	0	100	0	100	0	100	178	58.8	0	100	0	100	0	100	0	100	0	100	116	74.8	0	100	0	100	0	100	0	100	0	100	0	100	0	100	113	17.5	99	18.9	0	100	0	100	0	100	0
Telonema subtilis	0	100	0	100	160	0	112	66.3	130	0	395	8.6	387	9.2	265	0	0	100	220	54.9	218	54	153	66.8	0	100	0	100	158	66.7	0	100	81	83.6	0	100	125	67.9	128	6.6	0	100	51	88.7	158	31.3	0	100	118
Tetrahymena pyriformis	0	100	0	100	159	0.6	172	48.2	116	10.8	432	0	375	11.9	0	100	174	5.9	488	0	456	3.8	461	0	451	14.4	476	0	425	10.3	457	0	428	13.5	489	0	335	14.1	137	0	122	0	236	47.7	230	0	0	100	394
Thalassiosira pseudonana	0	100	0	100	160	0	332	0	130	0	430	0.5	402	5.6	187	29.4	0	100	488	0	462	2.5	451	2.2	524	0.6	383	19.5	464	2.1	455	0.4	495	0	489	0	390	0	0	100	105	13.9	451	0	207	10	228	0	394
Thecamonas trahens	113	8.1	121	24.4	127	20.6	315	5.1	115	11.5	397	8.1	426	0	0	100	185	0	473	3.1	472	0.4	458	0.7	527	0	439	7.8	474	0	368	19.5	116	76.6	489	0	320	17.9	137	0	113	7.4	451	0	230	0	228	0	350
Theileria parva	0	100	0	100	160	0	332	0	85	34.6	379	12.3	426	0	0	100	0	100	488	0	396	16.5	461	0	526	0.2	476	0	457	3.6	436	4.6	495	0	489	0	297	23.8	137	0	122	0	0	100	230	0	226	0.9	365
Toxoplasma gondii	0	100	0	100	160	0	332	0	130	0	432	0	426	0	0	100	185	0	430	11.9	451	4.9	461	0	523	0.8	476	0	463	2.3	457	0	495	0	489	0	316	18.9	137	0	122	0	0	100	229	0.4	228	0	394
Trichomonas vaginalis	119	3.3	160	0	160	0	332	0	130	0	410	5.1	425	0.2	265	0	185	0	488	0	474	0	461	0	527	0	476	0	473	0.2	457	0	495	0	489	0	388	0.5	137	0	122	0	0	100	229	0.4	227	0.4	392
Trimastix pyriformis	123	0	0	100	160	0	72	78.3	113	13.1	432	0	426	0	265	0	176	4.9	216	55.7	147	68.9	182	60.5	0	100	195	59	139	70.7	163	64.3	222	55.2	0	100	0	100	137	0	122	0	0	100	230	0	0	100	239
Tritrichomonas foetus	0	100	153	4.4	160	0	164	50.6	130	0	211	51.2	229	46.2	78	70.6	0	100	148	69.7	158	66.7	182	60.5	0	100	134	71.8	0	100	163	64.3	91	81.6	128	73.8	0	100	128	6.6	122	0	221	50.9	0	100	0	100	213
Trypanosoma brucei	0	100	160	0	160	0	332	0	130	0	432	0	426	0	265	0	0	100	451	7.6	474	0	461	0	527	0	475	0.2	474	0	454	0.7	495	0	489	0	390	0	137	0	122	0	0	100	230	0	228	0	394
Tsukubamonas globosa	123	0	160	0	160	0	170	48.8	130	0	409	5.3	426	0	0	100	185	0	240	50.8	255	46.2	192	58.4	527	0	186	60.9	161	66	203	55.6	404	18.4	107	78.1	97	75.1	137	0	122	0	0	100	230	0	131	42.5	314
Ustilago maydis	123	0	160	0	160	0	0	100	130	0	430	0.5	425	0.2	0	100	0	100	488	0	474	0	461	0	527	0	476	0	474	0	454	0.7	495	0	489	0	389	0.3	0	100	122	0	451	0	230	0	228	0	394
Seq length and missing data are represented by bp and %, respectively.
[truncated: 267 more columns]
